# Supplementary material for: Plasma-Derived Extracellular Vesicle-Enriched Fractions as a Potential Source of Biomarkers for Systemic Sclerosis-Associated Interstitial Lung Disease (SSc-ILD): A Shotgun Proteomic Exploration Analysis
Source: Diagnostics (Basel). 2026 Jun 17;16(12):1879. doi: 10.3390/diagnostics16121879 (PMC13297690; doi:10.3390/diagnostics16121879)
Supplement: Supplementary file 1 [file diagnostics-16-01879-s001.zip]

Archive with 1 entries (1 files):
- diagnostics-4336815-supplementary.pdf
